# Supplementary material for: Positive selection and functional divergence of farnesyl pyrophosphate synthase genes in plants
Source: BMC Mol Biol. 2017 Feb 4;18:3. doi: 10.1186/s12867-017-0081-4 (PMC5292144; doi:10.1186/s12867-017-0081-4)
Supplement: Supplementary file 1 — Additional file 1. Appendix 1 FPS sequences information. [file 12867_2017_81_MOESM1_ESM.xlsx]

## Sheet: Sheet2
			Plant FPS sequence information
No.	Nucleotide Accession No.	Protein Accession No.	Species Source	Abbreviation	Family name	Classification Category
1	JX424551	AFW98432	Achillea asiatica	AaFPS	Asteraceae	Dicotyledon
2	HQ724508	ADV03674	Alisma orientale	AoFPS	Alismataceae	Monocotyledon
3	HQ668175	ADR83704	Alisma plantago-aquatica	ApaFPS	Alismataceae	Monocotyledon
4	HM219226	ADK12004	Aralia elata	AeFPS	Araliaceae	Dicotyledon
5	GQ420346	ADJ67472	Artemisia annua	AraFPS	Asteraceae	Dicotyledon
6	JX424562	AFW98436	Aster ageratoides	AsaFPS	Asteraceae	Dicotyledon
7	GU385740	ADV03080	Bacopa monnieri	BmFPS	Scrophulariaceae	Dicotyledon
8	HQ316638	ADO95193	Catharanthus roseus	CarFPS	Apocynaceae	Dicotyledon
9	AY787627	AAV58896	Centella asiatica	CaFPS	Apiaceae	Dicotyledon
10	FJ415102	ACJ38671	Chimonanthus praecox	ChpFPS	Calycanthaceae	Dicotyledon
11	XM_001693116	XP_001693168	Chlamydomonas reinhardtii	CrFPS	Chlamydomonadaceae	Outgroup
12	JX424554	AFW98433	Chrysanthemum lavandulifolium	ClFPS	Asteraceae	Dicotyledon
13	GU121224	ACY80695	Cyclocarya paliurus	CpFPS	Juglandaceae	Dicotyledon
14	JX050150	AFP19446	Cymbidium goeringii	CgFPS	Orchidaceae	Monocotyledon
15	JX679465	AFX68799	Dendrobium officinale	DoFPS	Orchidaceae	Monocotyledon
16	JQ178346	AEY77151	Eleutherococcus senticosus	EsFPS	Araliaceae	Dicotyledon
17	AY162472	AAN62522	Eucommia ulmoides	EuFPS	Eucommiaceae	Dicotyledon
18	FJ755465	ACN63187	Euphorbia pekinensis	EkFPS	Euphorbiaceae	Dicotyledon
19	AB017371	BAA88844	Gentiana lutea	GlFPS	Gentianaceae	Dicotyledon
20	AY389818	AAR27053	Ginkgo biloba	GbFPS	Ginkgoaceae	Gymnosperm
21	GQ214505	ADE18770	Glycyrrhiza uralensis	GuFPS	Fabaceae	Dicotyledon
22	Y12072	CAA72793	Gossypium arboreum	GaFPS	Malvaceae	Dicotyledon
23	JN695015	AER12202	Hedychium coccineum	HcFPS	Zingiberaceae	Monocotyledon
24	JX424564	AFW98437	Helianthus annuus	HaFPS	Asteraceae	Dicotyledon
25	AY135188	AAM98379	Hevea brasiliensis	HbFPS	Euphorbiaceae	Dicotyledon
26	AB053486	BAB40665	Humulus lupulus	HlFPS	Cannabaceae	Dicotyledon
27	JX027508	AFO53556	Huperzia serrata	HsFPS	Huperziaceae	pteridophyte
28	JX424568	AFW98445	Leibnitzia anandria	LeaFPS	Asteraceae	Dicotyledon
29	JX424557	AFW98434	Leucanthemum vulgare	LvFPS	Asteraceae	Dicotyledon
30	JF273657	ADZ57167	Lilium longiflorum	LlFPS	Liliaceae	Monocotyledon
31	AY083165	AAM08927	Malus x domestica	MxdFPS	Rosaceae	Dicotyledon
32	GU361537	ADC32809	Medicago sativa	MsFPS	Fabaceae	Dicotyledon
33	XM_003594279	XP_003594327	Medicago truncatula	MtFPS	Fabaceae	Dicotyledon
34	AF384040	AF384040_1	Mentha x piperita	MxpFPS	Lamiaceae	Dicotyledon
35	GQ214406	ACS74708	Michelia chapensis	McFPS	Magnoliaceae	Dicotyledon
36	DQ087959	AAY87903	Panax ginseng	PgFPS	Araliaceae	Dicotyledon
37	DQ059550	AAY53905	Panax notoginseng	PnFPS	Araliaceae	Dicotyledon
38	GQ401664	ADJ68004	Panax quinquefolius	PqFPS	Araliaceae	Dicotyledon
39	EF635968	ABV08819	Salvia miltiorrhiza	SmFPS	Lamiaceae	Dicotyledon
40	HQ343283	ADO87007	Santalum album	SaFPS	Santalaceae	Dicotyledon
41	HQ128564	AEM42979	Siraitia grosvenorii	SgFPS	Cucurbitaceae	Dicotyledon
42	NM_001247139	NP_001234068	Solanum lycopersicum	SlFPS	Solanaceae	Dicotyledon
43	JX424559	AFW98435	Tanacetum coccineum	TcFPS	Asteraceae	Dicotyledon
44	JX424566	AFW98438	Taraxacum mongolicum	TmFPS	Asteraceae	Dicotyledon
45	AY461811	AAS19931	Taxus x media	TxmFPS	Taxaceae	Gymnosperm
46	JQ307208	AFV51839	Triticum aestivum	TaFPS	Poaceae	Monocotyledon
47	AY966012	AAX76910	Vitis vinifera	VvFPS	Vitaceae	Dicotyledon
48	HM855234	ADR10437	Withania somnifera	WsFPS	Solanaceae	Dicotyledon
49	AF390138	AAK68152	x Citrofortunella microcarpa	xCmFPS	Rutaceae	Dicotyledon
50	NM_001111569	NP_001105039	Zea mays	ZmFPS	Poaceae	Monocotyledon
51	L46349	AAB07248	Arabidopsis thaliana	AtFPS	Brassicaceae	Dicotyledon
52	AY308476	AAP74719	Artemisia spiciformis	AsFPS	Asteraceae	Dicotyledon
53	KJ558350	AHZ21075	Taraxacum kok-saghyz	TksFPS	Asteraceae	Dicotyledon
54	KJ917160	AII72208	Gynostemma pentaphyllum	GpFPS	Cucurbitaceae	Dicotyledon
55	KM108316	AIG15449	Azadirachta indica	AiFPS	Meliaceae	Dicotyledon
56	JX630156	AGQ04160	Lavandula angustifolia	LaaFPS	Lamiaceae	Dicotyledon
57	XM_007026336	XP_007026398	Theobroma cacao	ThcFPS	Sterculiaceae	Dicotyledon
58	KF509889	AHA51120	Ornithogalum longebracteatum	OlFPS	Liliaceae	Monocotyledon
59	U15777	AAA86687	Lupinus albus	LaFPS	Fabaceae	Dicotyledon
60	XM_010540134	XP_010538436	Tarenaya hassleriana	ThFPS	Cleomaceae	Dicotyledon
61	XM_010105650	XP_010103952	Morus notabilis	MnFPS	Moraceae	Dicotyledon
62	XM_009362501	XP_009360776	Pyrus x bretschneideri	PxbFPS	Rosaceae	Dicotyledon
63	XM_009130751	XM_009130751	Brassica rapa	BrFPS	Brassicaceae	Dicotyledon
64	XM_008794576	XP_008792798	Phoenix dactylifera	PdFPS	Arecaceae	Monocotyledon
65	XM_008464838	XP_008463060	Cucumis melo	CmFPS	Cucurbitaceae	Dicotyledon
66	XM_008226422	XP_008224644	Prunus mume	PmFPS	Rosaceae	Dicotyledon
67	KJ001141	AHM22931	Nicotiana tabacum	NtFPS	Solanaceae	Dicotyledon
68	XM_006474762	XP_006474825	Citrus sinensis	CsFPS	Rutaceae	Dicotyledon
All nucleotide accession No. and protein accession No.are from NCBI: National Center for Biotechnology Information https://www.ncbi.nlm.nih.gov/
